# Supplementary material for: Adaptive reprogramming of carbon–nitrogen metabolism in Klebsiella aerogenes under nitrate-rich conditions
Source: Front Microbiol. 2026 Jun 17;17:1859352. doi: 10.3389/fmicb.2026.1859352 (PMC13319891; doi:10.3389/fmicb.2026.1859352)
Supplement: Supplementary file 6 [file Table_1.xlsx]

## Sheet: sheet1
Index	Compounds	Class	Q1 (Da)	Q3 (Da)	Molecular Weight	Ion mode	Ionization model	Formula	DM1-1	DM1-2	DM1-3	DM2-1	DM2-2	DM2-3	MWY231080a_R1	MWY231080a_R2	MWY231080a_R3	cpd_ID	CAS	kegg_map	DM2_vs_DM1_VIP	DM2_vs_DM1_Fold_Change	DM2_vs_DM1_Log2FC	DM2_vs_DM1_Type
Lysine	Lysine	Amino acids	147.069	84	146.105528	Positive	[M+H]+	C6H14N2O2	2095.10246	1070.94456	1581.83973	3909.63178	3148.61111	3390.68493	2993.81	3150.04	2987.4	C00047	56-87-1	ko00300,ko00310,ko00470,ko00780,ko00970,ko00997,ko01100,ko01110,ko01120,ko01210,ko01230,ko02010	1.2166137176580318	2.200753381491249	1.1379974845142498	up
Threonine	Threonine	Amino acids	118.050419	74	119.058244	Negative	[M-H]-	C4H9NO3	650.678279	822.188912	668.917607	2126.99612	1947.37654	1474.30528	2917.49	2862.18	2784.6	C00188	72-19-5	ko00260,ko00261,ko00290,ko00470,ko00860,ko00970,ko01100,ko01110,ko01120,ko01230,ko02010	1.2381797354282598	2.5906794861843068	1.3733305391401225	up
L-Glutamic-acid	L-Glutamic-acid	Amino acids	146	102	147.053159	Negative	[M-H]-	C5H9NO4	63869.0574	36499.384	66310.4966	267410.853	167753.086	220096.869	131889	132761	125375	C00025	56-86-0	ko00220,ko00250,ko00330,ko00332,ko00340,ko00430,ko00470,ko00480,ko00524,ko00630,ko00650,ko00660,ko00860,ko00910,ko00970,ko00997,ko00998,ko01100,ko01110,ko01120,ko01200,ko01210,ko01230,ko01240,ko02010,ko02020	1.2321193454372628	3.9312753960551388	1.9749974318378956	up
L-Alanine	L-Alanine	Amino acids	88.1	45	89.04767847	Negative	[M-H]-	C3H7NO2	1186.19262	1136.60164	1785.91422	3459.5155	3849.95885	4110.8317	3220.39	2888.73	3455.59	C00041	56-41-7	ko00250,ko00270,ko00430,ko00450,ko00470,ko00710,ko00970,ko00997,ko01100,ko01110,ko01120,ko01200,ko01230,ko01502,ko02010,ko04122	1.2448359347747475	2.779536709793536	1.4748444361202806	up
Itaconic-acid	Itaconic-acid	Amino acids	129.1	85.2	130.1	Negative	[M-H]-	C5H6O4	24166.5984	27130.8008	23421.7833	6821.82171	14651.3374	12092.2701	17172.8	16239.9	15859.4	C00490	97-65-4	ko00660,ko01100	1.2323378183529277	0.4492210445423436	-1.1545025800034514	down
L-Cystine	L-Cystine	Amino acids	241	152	240.023848	Positive	[M+H]+	C6H12N2O4S2	73.8452869	72.4968172	153.032731	12.9250969	8.1622428	14.7066536	571.658	615.696	602.131	C00491	56-89-3	ko00270,ko01100,ko02010	1.106040111735394	0.1195624651886447	-3.0641635463655468	down
cis-Aconitic-acid	cis-Aconitic-acid	Amino acids	173.2	129.1	174.11	Negative	[M-H]-	C6H6O6	27242.623	31821.0472	27820.7675	8152.09302	17483.3333	14154.2074	19988	19300.6	19480.7	C00417	585-84-2	ko00020,ko00630,ko00660,ko00720,ko01100,ko01110,ko01120,ko01210	1.2248200868636177	0.4579604216049383	-1.1267051734681417	down
Arginine	Arginine	Amino acids	175.1	70.06	174.111676	Positive	[M+H]+	C6H14N4O2	528.272541	873.876797	863.61851	4330.83333	5461.99588	3723.83562	3692.03	3580.45	3722.81	C00062	74-79-3	ko00220,ko00261,ko00330,ko00331,ko00470,ko00970,ko00998,ko01100,ko01110,ko01230,ko02010,ko05142,ko05146	1.2414048210611308	5.965600068838119	2.576667263284304	up
Acetyl-CoA	Acetyl-CoA	CoEnzyme and vitamins	810	303.2	809.125779	Positive	[M+H]+	C23H38N7O17P3S	7733.70902	4090.71869	5253.58916	1600.68798	635.100823	2053.66928	4531.72	4846.82	4821.74	C00024	72-89-9	ko00010,ko00020,ko00061,ko00062,ko00071,ko00254,ko00280,ko00290,ko00300,ko00310,ko00360,ko00362,ko00380,ko00410,ko00430,ko00480,ko00562,ko00620,ko00621,ko00622,ko00625,ko00630,ko00640,ko00642,ko00650,ko00680,ko00720,ko00900,ko00996,ko00997,ko00998,ko00999,ko01056,ko01100,ko01110,ko01120,ko01200,ko01212,ko01220,ko01240	1.138402809115746	0.25116839476456143	-1.9932731576685527	down
dTMP	dTMP	Nucleotide and Its metabolomics	321.1	195.2	322.208	Negative	[M-H]-	C10H15N2O8P	151.96373	169.404517	154.861174	81.3572674	59.9927984	79.2399217	1336.7	1343.06	1305.2	-	33430-62-5	-	1.2561413634727563	0.4632010912656319	-1.1102894426792524	down
dCMP	dCMP	Nucleotide and Its metabolomics	306	78.9	307.056939	Negative	[M-H]-	C9H14N3O7P	82.8188525	116.536961	85.1197517	27.2102713	18.3539095	41.8477495	1158.39	1141.95	1229.63	C00239	1032-65-1	ko00240,ko01100,ko01232	1.2008711908316474	0.3072739489542633	-1.7024026361492792	down
Dihydronicotinamide-adenine-dinucleotide-phosphate(NADPH)	Dihydronicotinamide-adenine-dinucleotide-phosphate(NADPH)	Nucleotide and Its metabolomics	746.1	729	745.0911021	Positive	[M+H]+	C21H30N7O17P3	3348.11475	1360.65708	1874.43567	0	0	0	701.228	796.726	627.299	C00005	53-57-6	ko00195,ko00480,ko01100	1.1401036519862946	0.0	-inf	down
Guanosine	Guanosine	Nucleotide and Its metabolomics	282	150	283.09167	Negative	[M-H]-	C10H13N5O5	266.385246	308.715606	260.322799	2890.43605	3490.2572	2233.24853	2472.96	2463.85	2443.34	C00387	118-00-3	ko00230,ko01100,ko01232,ko02010	1.2449143002269367	10.31086655218479	3.366093680552103	up
Inosine	Inosine	Nucleotide and Its metabolomics	267	135	268.080771	Negative	[M-H]-	C10H12N4O5	109.934426	300.504107	279.250564	1711.76357	1977.65432	1274.33464	1495.81	1492.94	1527.89	C00294	58-63-9	ko00230,ko01100,ko01232,ko02010	1.2416593624545953	7.197087139105519	2.847413125963223	up
Uracil	Uracil	Nucleotide and Its metabolomics	111.2	42	112.027278	Negative	[M-H]-	C4H4N2O2	12314.1189	8674.41478	11906.5463	32912.1124	26404.4239	30433.1703	18853.6	19472.4	19073.7	C00106	66-22-8	ko00240,ko00410,ko00770,ko01100,ko01232	1.2683674859005871	2.7283626200199933	1.4480354021838333	up
3-phenyllactic-acid	3-phenyllactic-acid	Organic Acid And Its Derivatives	165.1	147	166.0629942	Negative	[M-H]-	C9H10O3	2749.36475	1646.84805	2247.6298	1061.12403	756.799383	901.363014	2592	2681.95	2623.41	C01479	828-01-3	ko01110	1.1494164085697858	0.4092942278614488	-1.288789773804831	down
Citric-acid	Citric-acid	Organic acid And Its derivatives	191	129	192.027005	Negative	[M-H]-	C6H8O7	98504.5082	83565.4004	79370.2032	21242.5388	34275.2058	25923.3855	44733.3	47392.5	46030.7	C00158	77-92-9	ko00020,ko00250,ko00630,ko00720,ko01053,ko01100,ko01110,ko01120,ko01200,ko01210,ko01230,ko01240,ko02020	1.2670319281910465	0.31150969734247186	-1.6826510196312423	down
Succinic-Acid	Succinic Acid	Organic acid And Its derivatives	117.018785	73	118.02661	Negative	[M-H]-	C4H6O4	11543.9959	72923.5113	87426.6366	135147.287	181457.819	202201.566	90398.1	91330.3	99815	C00042	110-15-6	ko00020,ko00190,ko00250,ko00310,ko00350,ko00360,ko00361,ko00620,ko00630,ko00640,ko00650,ko00720,ko00760,ko00920,ko01100,ko01110,ko01120,ko01200,ko01220,ko02020	1.1187720294689096	3.0181753754428953	1.5936766381809528	up
Alpha-Ketoglutaric-Acid	Alpha-Ketoglutaric-Acid	Organic acid And Its derivatives	145.0137	101.1	146.021525	Negative	[M-H]-	C5H6O5	7123.2582	19675.3593	16785.2144	141312.016	102023.354	126110.568	63370.3	62741.9	62632.1	C00026	328-50-7	ko00020,ko00040,ko00053,ko00220,ko00250,ko00300,ko00310,ko00340,ko00365,ko00430,ko00470,ko00630,ko00650,ko00660,ko00720,ko00997,ko00998,ko01100,ko01110,ko01120,ko01200,ko01210,ko01230,ko01240	1.2749427338824937	8.476674076012117	3.0834983172348784	up
Lactate	Lactate	Organic acid And Its derivatives	89.2	43.1	90.031695	Negative	[M-H]-	C3H6O3	678.920082	347.575975	499.414221	64.8756783	62.6462963	95.3318004	313.596	305.538	293.691	-	50-21-5	-	1.1873352229044642	0.1460464472997016	-2.775500831040314	down
Argininosuccinic-acid	Argininosuccinic-acid	Organic acid And Its derivatives	289.2	131.9	290.122636	Negative	[M-H]-	C10H18N4O6	205.618852	133.638604	159.634312	608.381783	626.881687	783.940313	1184.04	1075.78	1156.74	C03406	2387-71-5	ko00220,ko00250,ko01100,ko01110,ko01230	1.2448887635312211	4.047378434594656	2.0169877489796617	up
Isocitric-acid	Isocitric-acid	Organic acid And Its derivatives	190.8	73.2	192.027005	Negative	[M-H]-	C6H8O7	6752.64344	13092.7105	8706.5237	492.438953	1604.72222	995.489237	2551.54	2748.36	2784.5	C00311	320-77-4	ko00020,ko00630,ko00720,ko01100,ko01110,ko01120,ko01200,ko01210,ko01230,ko01240	1.1774183368730764	0.10831688370880817	-3.2066699567935086	down
2-Phospho-D-glycerate	2-Phospho-D-glyceric acid	Phosphoric acids	184.9	78.8	185.9929391	Negative	[M-H]-	C3H7O7P	1386.55943	785.13655	1130.94808	460.71124	510.384774	468.619374	681.93	692.456	689.189	C00631	3443-57-0	ko00010,ko00030,ko00260,ko00561,ko00630,ko00680,ko01100,ko01110,ko01120,ko01200,ko01230	1.1338592825144136	0.4359281114901616	-1.1978378538021226	down
Glyceraldehyde-3-phosphate	Glyceraldehyde-3-phosphate	Phosphoric acids	168.8	96.9	170.058	Negative	[M-H]-	C3H7O6P	905.747951	1083.24435	716.058691	4201.11434	2585.2572	2532.35812	2553.51	2461.58	2398.44	C00661	93965-35-6	-	1.191128511236242	3.4449367821750836	1.7844775083637214	up
Dihydroxyacetone-phosphate	Dihydroxyacetone-phosphate	Phosphoric acids	169	78.9	169.998027	Negative	[M-H]-	C3H7O6P	830.17623	922.002053	714.85553	3663.61434	2263.53909	2226.59491	2098.07	2183.67	2089.22	C00111	57-04-5	ko00010,ko00040,ko00051,ko00052,ko00561,ko00562,ko00564,ko00640,ko00680,ko00710,ko00760,ko01100,ko01110,ko01120,ko01200,ko01230	1.1923836461982558	3.3050817127166794	1.7246859404391224	up
3-phosphoglycerate	3-phosphoglycerate	Phosphoric acids	184.8	96.8	18606	Negative	[M-H]-	C3H7O7P	1192.02254	764.0154	1042.20316	384.09593	482.606996	469.300391	618.944	670.982	689.108	C00597	820-11-1	-	1.184660461522845	0.4455956917540754	-1.1661928108518715	down
