# Supplementary material for: Adaptive reprogramming of carbon–nitrogen metabolism in Klebsiella aerogenes under nitrate-rich conditions
Source: Front Microbiol. 2026 Jun 17;17:1859352. doi: 10.3389/fmicb.2026.1859352 (PMC13319891; doi:10.3389/fmicb.2026.1859352)
Supplement: Supplementary file 7 [file Table_2.xlsx]

## Sheet: sheet1
Index	Compounds	Class	Q1 (Da)	Q3 (Da)	Molecular Weight	Ion mode	Ionization model	Formula	DM1-1	DM1-2	DM1-3	DM2-1	DM2-2	DM2-3	MWY231080b_R1	MWY231080b_R2	MWY231080b_R3	cpd_ID	CAS	kegg_map	DM2_vs_DM1_Fold_Change	DM2_vs_DM1_Log2FC	DM2_vs_DM1_Type
Phosphorylethanolamine	Phosphorylethanolamine	-	142.026	44.049	141.06	Positive	[M+H]+	C2H8NO4P	0	0	0	0	12080.4026	0	0	0	0	-	1071-23-4	-	inf	inf	up
L-Cystathionine	L-Cystathionine	Amino Acid metabolomics	223.07	134	222.07	Positive	[M+H]+	C7H14N2O4S	0	0	0	79.4572077	222.486176	91.7225093	0	0	0	C02291	56-88-2	ko00260,ko00270,ko01100,ko01110,ko01230,ko01240	inf	inf	up
L-Homocystine	L-Homocystine	Amino Acid metabolomics	269	136	268.06	Positive	[M+H]+	C8H16N2O4S2	0	0	0	0	1050.84273	1156.33526	0	0	0	C01817	626-72-2	ko00270	inf	inf	up
D-Homocysteine	D-Homocysteine	Amino Acid metabolomics	136	90.036	135.04	Positive	[M+H]+	C4H9NO2S	194.74743	133.915383	0	0	0	0	0	0	0	C00155	454-29-5	ko00270,ko00920,ko01100,ko01110,ko01230,ko04621	0.0	-inf	down
5-Aminovaleric-Acid	5-Aminovaleric Acid	Organic Acid And Its Derivatives	118.2	55	117.08	Positive	[M+H]+	C5H11NO2	565.798825	557.693813	514.284452	8490.72175	10631.232	13347.1476	4926.81	4971.63	5019.22	C00431	660-88-8	ko00310,ko00330,ko00470,ko01100,ko01120	19.825104129402614	4.3092565384498185	up
L-Cystine	L-Cystine	Amino Acid metabolomics	239	120	240.02	Negative	[M-H]-	C6H12N2O4S2	0	0	31.4412053	217.247091	113.881885	275.357586	0	0	0	C00491	56-89-3	ko00270,ko01100,ko02010	19.289545556957385	4.2697472501744915	up
N-Acetylneuraminic-Acid	N-Acetylneuraminic Acid	Amino Acid metabolomics	310.11	274.09	309.11	Positive	[M+H]+	C11H19NO9	5652.74596	4264.45341	4007.58736	0	0	0	0	0	0	C19910	131-48-6	-	0.0	-inf	down
Beta-Alanine	Beta-Alanine	Amino Acid metabolomics	90.2	30	89.05	Positive	[M+H]+	C3H7NO2	353.484581	0	0	0	0	0	0	0	0	C00099	107-95-9	ko00240,ko00410,ko00640,ko00770,ko01100,ko01110,ko01240	0.0	-inf	down
N8-Acetylspermidine	N8-Acetylspermidine	Amino Acid metabolomics	190.18	173.15	189.18	Positive	[M+H]+	C9H23N3O	92.7073421	0	499.471928	3639.68645	3831.0219	1546.03142	2495.59	1879.74	1989.06	C01029	34450-15-2(13431-24-8)	-	15.226368475339171	3.928499991581375	up
3-N-Methyl-L-Histidine	3-N-Methyl-L-Histidine	Amino Acid metabolomics	170	96	169.18	Positive	[M+H]+	C7H11N3O2	471.276065	335.162631	267.91225	265.395386	0	0	387.613	315.228	281.068	C01152	368-16-1	ko00340,ko01100	0.2470285775687305	-2.0172501448514235	down
(5-L-Glutamyl)-L-Amino-Acid	(5-L-Glutamyl)-L-Amino Acid	Amino Acid metabolomics	219.09	202	218.09	Positive	[M+H]+	C8H14N2O5	1968.37004	1602.29885	1322.54613	25451.9819	22479.9823	19730.6738	9955.69	12042	8902.6	C03740	5875-41-2	ko00480,ko01100	13.827848913943699	3.789504840489597	up
Glutathione-Oxidized	Glutathione Oxidized	Amino Acid metabolomics	613.152	484	612.15	Positive	[M+H]+	C20H32N6O12S2	69643.025	96320.1272	80263.349	30929.2053	17473.8996	17599.2146	57084.7	60448.8	60903.3	-	121-24-4	-	0.2680553034638174	-1.8993974158388145	down
N6-Acetyl-L-Lysine	N6-Acetyl-L-Lysine	Amino Acid metabolomics	189.1	126	188.12	Positive	[M+H]+	C8H16N2O3	95.4857562	63.3711176	80.1961131	702.188917	1000.53528	831.780695	458.543	446.46	414.669	C02727	692-04-6	ko00310,ko01100	10.602272428665481	3.4063016115817395	up
N-Glycyl-L-Leucine	N-Glycyl-L-Leucine	Amino Acid metabolomics	189.1	86	188.12	Positive	[M+H]+	C8H16N2O3	0	0	23.1682371	52.523171	72.7121212	62.1884043	0	0	0	C02155	869-19-2	-	8.089683116200499	3.016083191451312	up
glycylphenylalanine	glycylphenylalanine	Amino Acid metabolomics	223.2	120.2	222.10	Positive	[M+H]+	C11H14N2O3	0	0	29.94415	0	0	9.17903059	0	0	0	-	3321-03-7	-	0.30653835857755185	-1.7058604785014664	down
Nα-Acetyl-L-Arginine	Nα-Acetyl-L-Arginine	Amino Acid metabolomics	217.1	158	216.12	Positive	[M+H]+	C8H16N4O3	2.7586931	10.398068	6.27143698	39.5678367	43.7439726	53.8217239	35.0711	26.644	24.6299	-	155-84-0	-	7.058479259647325	2.8193573901690128	up
Methionine-Sulfoxide	Methionine Sulfoxide	Amino Acid metabolomics	166	74	165.05	Positive	[M+H]+	C5H11NO3S	114.046256	92.7833211	75.0484884	0	0	94.0640761	0	0	0	-	62697-73-8	-	0.3337048447992843	-1.5833554628557027	down
γ-Glutamate-Cysteine	γ-Glutamate-Cysteine	Amino Acid metabolomics	251.07	130.05	250.06	Positive	[M+H]+	C8H14N2O5S	28375.0367	20023.7222	15741.0679	9770.46934	5419.43154	6584.3427	9211.93	8241.92	8814.8	C00669	636-58-8	ko00480,ko01100,ko01240	0.339480860275725	-1.5585978563928395	down
Ala	L-Alanine	Amino Acid metabolomics	90.05	44.05	89.05	Positive	[M+H]+	C3H7NO2	6913.03965	8398.54488	6815.27287	29647.4068	36752.7096	39248.6565	21676.3	19847.4	20158.4	C00041	56-41-7	ko00250,ko00270,ko00430,ko00450,ko00470,ko00710,ko00970,ko00997,ko01100,ko01110,ko01120,ko01200,ko01230,ko01502,ko02010,ko04122	4.774684944641077	2.2554055407296367	up
Succinic-Acid	Succinic Acid	Amino Acid metabolomics	117.03	99	118.03	Negative	[M-H]-	C4H6O4	947700.441	876258.254	570263.055	3507828.83	3356005.31	3796021.08	2275860	2071800	2032500	C00042	110-15-6	ko00020,ko00190,ko00250,ko00310,ko00350,ko00360,ko00361,ko00620,ko00630,ko00640,ko00650,ko00720,ko00760,ko00920,ko01100,ko01110,ko01120,ko01200,ko01220,ko02020	4.452325779765387	2.154559159538898	up
3-Aminoisobutanoic-Acid	3-Aminoisobutanoic Acid	Amino Acid metabolomics	104.07	86.05	103.06	Positive	[M+H]+	C4H9NO2	3527.84141	6066.43434	4722.18296	13139.3216	21030.0818	24514.9855	12660.3	12742.9	11723.8	C05145	144-90-1	-	4.099085541245556	2.035302096984905	up
γ-Aminobutyric-Acid	γ-Aminobutyric Acid	Organic Acid And Its Derivatives	104.06	68.8	103.06	Positive	[M+H]+	C4H9NO2	17176.3583	31225.3607	25609.9333	74206.8626	106237.669	109971.062	71342.2	67860.2	53857	C00334	56-12-2	ko00250,ko00330,ko00410,ko00650,ko00760,ko01100,ko01120,ko02024	3.923917174863559	1.972294589805191	up
Glu	L-Glutamic acid	Amino Acid metabolomics	148.06	84	147.05	Positive	[M+H]+	C5H9NO4	1859104.26	1614111.03	1471427.17	3565726.68	7029628.4	6004247.62	3795250	3455970	3362290	C00025	56-86-0	ko00220,ko00250,ko00330,ko00332,ko00340,ko00430,ko00470,ko00480,ko00524,ko00630,ko00650,ko00660,ko00860,ko00910,ko00970,ko00997,ko00998,ko01100,ko01110,ko01120,ko01200,ko01210,ko01230,ko01240,ko02010,ko02020	3.357088572992597	1.7472106014177822	up
O-Phospho-L-Serine	O-Phospho-L-Serine	Amino Acid metabolomics	186	88.2	185.01	Positive	[M+H]+	C3H8NO6P	2708.16446	2607.67914	2463.83981	10913.8237	9256.52511	4750.29971	5091.84	4571.13	4675.09	C01005	407-41-0	ko00260,ko00270,ko00680,ko00970,ko00997,ko00998,ko01100,ko01110,ko01120,ko01200,ko01230	3.203298541424837	1.6795582608544244	up
Gly	Glycine	Amino Acid metabolomics	76.03	30	75.03	Positive	[M+H]+	C2H5NO2	3523.87665	5470.83639	5799.35218	13136.5608	15132.2716	16920.3183	9429.25	9212.21	7269.16	C00037	56-40-6	ko00230,ko00260,ko00310,ko00440,ko00460,ko00470,ko00480,ko00630,ko00680,ko00730,ko00860,ko00970,ko01100,ko01110,ko01120,ko01200,ko01230,ko01240,ko01502,ko02010,ko02026	3.0545458620061434	1.6109579017022029	up
N-Acetylaspartate	N-Acetylaspartate	Amino Acid metabolomics	176	134	175.05	Positive	[M+H]+	C6H9NO5	76.3259912	3162.10565	535.256184	829.377835	3879.46251	6282.32741	3079.76	3136.22	2308.99	C01042	997-55-7	ko00250,ko01100	2.912580018305432	1.5422976859649	up
Pro	L-Proline	Amino Acid metabolomics	116.1	70.1	115.06	Positive	[M+H]+	C5H9NO2	4820.48458	5578.09978	4426.34472	12002.1692	13791.5284	16622.5713	9179.47	8644.95	8681.55	C00148	147-85-3	ko00330,ko00332,ko00333,ko00401,ko00404,ko00470,ko00970,ko01100,ko01110,ko01230,ko02010	2.8611448102792543	1.5165925182080136	up
N-Acetyl-L-Tyrosine	N-Acetyl-L-Tyrosine	Amino Acid metabolomics	224	136	223.09	Positive	[M+H]+	C11H13NO4	106.134068	95.450966	84.0497644	212.734175	317.005087	287.442125	220.94	188.668	187.69	C01657	537-55-3	-	2.860930781464616	1.5164845929264683	up
Ile	L-Isoleucine	Amino Acid metabolomics	132.1	86.1	131.10	Positive	[M+H]+	C6H13NO2	4638.81057	4689.82636	3896.92776	8727.79531	14004.2026	13961.2443	8260.69	7807.02	7295.7	C00407	73-32-5	ko00280,ko00290,ko00460,ko00970,ko01100,ko01110,ko01210,ko01230,ko02010,ko05131	2.774417808998672	1.4721850643671683	up
2-Aminobutyric-acid	2-Aminobutyric acid	Organic Acid And Its Derivatives	104.1	58.14	103.12	Positive	[M+H]+	C4H9NO2	233.306902	289.108584	272.587358	626.272924	710.461181	788.384663	428.848	477.92	444.783	-	1492-24-6	-	2.673095805931482	1.4185115458732735	up
Ethanolamine	Ethanolamine	-	62	44	61.08	Positive	[M+H]+	C2H7NO	2088.73715	2310.45488	1923.95956	5380.57582	6043.14311	5454.66102	4151.11	3605.97	3459.86	-	141-43-5	-	2.6692986416288016	1.4164607234994575	up
Lys	L-Lysine	Amino Acid metabolomics	147.069	84	146.11	Positive	[M+H]+	C6H14N2O2	14617.6505	15815.6028	13491.8532	27936.0087	40905.4413	36465.585	23851.9	22586.6	22352.3	C00047	56-87-1	ko00300,ko00310,ko00470,ko00780,ko00970,ko00997,ko01100,ko01110,ko01120,ko01210,ko01230,ko02010	2.3974224171772924	1.2614841290433596	up
D-Alanyl-D-Alanine	D-Alanyl-D-Alanine	Amino Acid metabolomics	161.09	44.04	160.09	Positive	[M+H]+	C6H12N2O3	4321.0279	3993.4336	4544.32666	8945.81937	11544.4592	9201.58123	6980.78	6085.36	6099.85	C00993	923-16-0	ko00470,ko00550,ko01100,ko01502	2.3090713860861993	1.2073127754336233	up
L-Homocitrulline	L-Homocitrulline	Amino Acid metabolomics	190.1	127	189.11	Positive	[M+H]+	C7H15N3O3	83.9142438	39.3482514	73.5676286	133.585092	152.140013	144.072964	67.0264	72.5132	82.7736	C02427	1190-49-4	-	2.1835990381061787	1.1267079666777562	up
Trp	L-Tryptophan	Amino Acid metabolomics	205.1	118.06	204.09	Positive	[M+H]+	C11H12N2O2	1590.70485	2135.55882	1234.76639	2399.09288	4080.69011	4273.1914	2434.09	2284.61	2211.01	C00078	73-22-3	ko00260,ko00380,ko00400,ko00404,ko00901,ko00970,ko00996,ko00997,ko01100,ko01110,ko01210,ko01230,ko01240,ko05143	2.1674882554531427	1.1160241762173924	up
Phe	L-Phenylalanine	Amino Acid metabolomics	166.1	120.08	165.08	Positive	[M+H]+	C9H11NO2	2716.88693	3407.96038	2358.57872	4389.61743	6697.2683	6887.18479	4292.13	4158.58	4008.53	C00079	63-91-2	ko00360,ko00400,ko00460,ko00470,ko00970,ko00996,ko00997,ko00999,ko01100,ko01110,ko01210,ko01230,ko02010	2.118727794223485	1.0831982478565156	up
Trans-4-Hydroxy-L-Proline	Trans-4-Hydroxy-L-Proline	Amino Acid metabolomics	132.058	86	131.06	Positive	[M+H]+	C5H9NO3	113.195448	127.503057	82.7714959	155.761191	257.321389	254.038859	159.726	150.974	159.327	C01157	51-35-4	ko00330,ko00470,ko01100,ko02010	2.06239044468992	1.0443174846430778	up
Tyr	L-Tyrosine	Amino Acid metabolomics	182.08	136.07	181.19	Positive	[M+H]+	C9H11NO3	4884.71366	5518.85547	4885.80683	8365.82528	11516.3681	11572.1372	8241.33	6728.82	7055.43	C00082	60-18-4	ko00130,ko00261,ko00350,ko00360,ko00400,ko00401,ko00460,ko00680,ko00730,ko00970,ko00997,ko00998,ko00999,ko01055,ko01059,ko01100,ko01110,ko01210,ko01230,ko01240	2.057267128644798	1.0407291347231364	up
